# Supplementary material for: Isolation, Characterization, and Comparative Genomic Analysis of Bacteriophage Ec_MI-02 from Pigeon Feces Infecting Escherichia coli O157:H7
Source: Int J Mol Sci. 2023 May 30;24(11):9506. doi: 10.3390/ijms24119506 (PMC10253784; doi:10.3390/ijms24119506)
Supplement: Supplementary file 1 [file ijms-24-09506-s001.zip]

Archive with 1 entries (1 files):
- ijms-2382554-supplementary.pdf
